# Supplementary material for: Molecular phylogenetic analysis of the genus Gloydius (Squamata, Viperidae, Crotalinae), with description of two new alpine species from Qinghai-Tibet Plateau, China
Source: Zookeys. 2021 Oct 4;1061:87–108. doi: 10.3897/zookeys.1061.70420 (PMC8505391; doi:10.3897/zookeys.1061.70420)
Supplement: XML Treatment for Gloydius lipipengi [file zookeys.1061.70420-treatment1.xml]

<!DOCTYPE tp:taxon-treatment
  PUBLIC "-//TaxonX//DTD Taxonomic Treatment Publishing DTD v0 20100105//EN" "tax-treatment-NSO.dtd">
<tp:taxon-treatment xmlns:tp="http://www.plazi.org/taxpub"><tp:treatment-meta><kwd-group><label>Taxon classification</label><kwd><named-content xmlns:xlink="http://www.w3.org/1999/xlink" content-type="kingdom">Animalia</named-content></kwd><kwd><named-content xmlns:xlink="http://www.w3.org/1999/xlink" content-type="order">Squamata</named-content></kwd><kwd><named-content xmlns:xlink="http://www.w3.org/1999/xlink" content-type="family">Viperidae</named-content></kwd></kwd-group><mixed-citation publication-type="journal"><person-group><name><surname>Shi</surname><given-names>Jing-Song</given-names></name><name><surname>Liu</surname><given-names>Jin-Cheng</given-names></name><name><surname>Giri</surname><given-names>Rohit</given-names></name><name><surname>Owens</surname><given-names>John Benjamin</given-names></name><name><surname>Santra</surname><given-names>Vishal</given-names></name><name><surname>Kuttalam</surname><given-names>Sourish</given-names></name><name><surname>Selvan</surname><given-names>Melvin</given-names></name><name><surname>Guo</surname><given-names>Ke-Ji</given-names></name><name><surname>Malhotra</surname><given-names>Anita</given-names></name></person-group><article-title>Molecular phylogenetic analysis of the genus <italic><tp:taxon-name><tp:taxon-name-part taxon-name-part-type="genus" reg="Gloydius">Gloydius</tp:taxon-name-part></tp:taxon-name></italic> (<tp:taxon-name><tp:taxon-name-part taxon-name-part-type="order">Squamata</tp:taxon-name-part></tp:taxon-name>, <tp:taxon-name><tp:taxon-name-part taxon-name-part-type="family">Viperidae</tp:taxon-name-part></tp:taxon-name>, <tp:taxon-name><tp:taxon-name-part taxon-name-part-type="subfamily">Crotalinae</tp:taxon-name-part></tp:taxon-name>), with description of two new alpine species from Qinghai-Tibet Plateau, China</article-title><source>Zookeys</source><day>04</day><month>10</month><year>2021</year><volume>1061</volume><fpage>87</fpage><lpage>108</lpage><pub-id pub-id-type="doi">10.3897/zookeys.1061.70420</pub-id></mixed-citation></tp:treatment-meta><tp:nomenclature><tp:taxon-name>
                <object-id xmlns:xlink="http://www.w3.org/1999/xlink" content-type="arpha" xlink:type="simple">01E6E10A-ADF7-59CA-A589-BD6DFEDF3CAA</object-id>
                <tp:taxon-name-part taxon-name-part-type="genus" reg="Gloydius">Gloydius</tp:taxon-name-part>
                <tp:taxon-name-part taxon-name-part-type="species" reg="lipipengi">lipipengi</tp:taxon-name-part>
                <object-id xmlns:xlink="http://www.w3.org/1999/xlink" content-type="zoobank" xlink:type="simple">http://zoobank.org/6DF30D06-937B-470B-AFE4-D4CABEAF7DAB</object-id>
              </tp:taxon-name><tp:taxon-authority>Shi, Liu &amp; Malhotra</tp:taxon-authority><tp:taxon-status xmlns:xlink="http://www.w3.org/1999/xlink" xlink:type="simple">sp. nov.</tp:taxon-status></tp:nomenclature><tp:treatment-sec sec-type="etymology" id="SECID0EBPDI"><title>Etymology.</title><p>The specific epithet of the new species from Tibet is dedicated to the senior author’s Master’s supervisor, Professor Pi-Peng Li (Institute of Herpetology, Shenyang Normal University) on Li’s sixtieth birthday. Prof. Li has devoted himself to the study of the herpetological diversity of the Qinghai-Tibet Plateau. The senior author became an Asian pit viper enthusiast and professional herpetological researcher under his instruction. The common name of <italic><tp:taxon-name><tp:taxon-name-part taxon-name-part-type="genus" reg="Gloydius">Gloydius</tp:taxon-name-part><tp:taxon-name-part taxon-name-part-type="species" reg="lipipengi">lipipengi</tp:taxon-name-part></tp:taxon-name></italic> sp. nov. is suggested as “Nujiang pit viper” in English, and “Nù Jiāng Fù (怒江蝮)” in Chinese.</p></tp:treatment-sec><tp:treatment-sec sec-type="Type specimen" id="SECID0ESPDI"><title>Type specimen.</title><p><italic><tp:taxon-name><tp:taxon-name-part taxon-name-part-type="genus" reg="Gloydius">Gloydius</tp:taxon-name-part><tp:taxon-name-part taxon-name-part-type="species" reg="lipipengi">lipipengi</tp:taxon-name-part></tp:taxon-name></italic> sp. nov., holotype. <named-content xmlns:xlink="http://www.w3.org/1999/xlink" content-type="dwc:institutional_code" xlink:type="simple">IVPP</named-content> OV2720 (G2, Figs <xref ref-type="fig" rid="F1">1</xref>–<xref ref-type="fig" rid="F4">4</xref>), adult male, collected from Muza Village, Zayu, Nyingchi Prefecture, Tibet (<named-content xmlns:xlink="http://www.w3.org/1999/xlink" content-type="dwc:verbatimCoordinates" xlink:type="simple"><named-content content-type="geo-json" specific-use="{&#34;type&#34;:&#34;Point&#34;,&#34;coordinates&#34;:[98.230000,28.540000]}" id="NCID0ETQDI" xlink:type="simple">28.54°N, 98.23°E</named-content></named-content>, 2883 m), by Jin-Cheng Liu, on 8 September 2014.</p></tp:treatment-sec><tp:treatment-sec sec-type="diagnosis" id="SECID0EYQDI"><title>Diagnosis.</title><p>The specimens of the new species, <named-content xmlns:xlink="http://www.w3.org/1999/xlink" content-type="dwc:institutional_code" xlink:type="simple">IVPP</named-content> OV 2720, <named-content xmlns:xlink="http://www.w3.org/1999/xlink" content-type="dwc:institutional_code" xlink:type="simple">IVPP</named-content> OV 2725 and <named-content xmlns:xlink="http://www.w3.org/1999/xlink" content-type="dwc:institutional_code" xlink:type="simple">IVPP</named-content> OV 2726 were identified as the member of the genus <italic><tp:taxon-name><tp:taxon-name-part taxon-name-part-type="genus" reg="Gloydius">Gloydius</tp:taxon-name-part></tp:taxon-name></italic> based on the small body size, bilateral pits, and divided subcaudal scales (Hoge and Romano-Hoge 1981).</p><p><italic><tp:taxon-name><tp:taxon-name-part taxon-name-part-type="genus" reg="Gloydius">Gloydius</tp:taxon-name-part><tp:taxon-name-part taxon-name-part-type="species" reg="lipipengi">lipipengi</tp:taxon-name-part></tp:taxon-name></italic> sp. nov. differs from other congeneric species in the following characteristics: i) third supralabial scale not touching the orbit; ii) a pair of prominent black markings on the occiput; iii) black-bordered greyish cheek stripe extending from the posterior margin of orbit (not separated by the postoculars) to the ventral surface of the neck; iv) black irregular annular crossbands on the mid-body; iv) two rows of black blotches on the ventral side ; v) 23-21-15 circum-body scales; vi) 165 ventral scales; and vii) 46 subcaudal scales.</p><p>Table <xref ref-type="table" rid="T5">5</xref> provides a brief summary of the differences between <italic><tp:taxon-name><tp:taxon-name-part taxon-name-part-type="genus" reg="Gloydius">G.</tp:taxon-name-part><tp:taxon-name-part taxon-name-part-type="species" reg="lipipengi">lipipengi</tp:taxon-name-part></tp:taxon-name></italic> sp. nov., <italic><tp:taxon-name><tp:taxon-name-part taxon-name-part-type="genus" reg="Gloydius">G.</tp:taxon-name-part><tp:taxon-name-part taxon-name-part-type="species" reg="swild">swild</tp:taxon-name-part></tp:taxon-name></italic> sp. nov. and other congeneric species.</p><table-wrap id="T5" position="float" orientation="portrait"><label>Table 5.</label><caption><p>Brief morphological comparisons between <italic><tp:taxon-name><tp:taxon-name-part taxon-name-part-type="genus" reg="Gloydius">Gloydius</tp:taxon-name-part><tp:taxon-name-part taxon-name-part-type="species" reg="lipipengi">lipipengi</tp:taxon-name-part></tp:taxon-name></italic> sp. nov., <italic><tp:taxon-name><tp:taxon-name-part taxon-name-part-type="genus" reg="Gloydius">G.</tp:taxon-name-part><tp:taxon-name-part taxon-name-part-type="species" reg="swild">swild</tp:taxon-name-part></tp:taxon-name></italic> sp. nov. and other congeneric species.</p></caption><table id="TID0EIZAK" rules="all"><tbody><tr><th rowspan="1" colspan="1">Species</th><th rowspan="1" colspan="1">Dorsal head</th><th rowspan="1" colspan="1">Spots on supralabials</th><th rowspan="1" colspan="1">Canthus rostralis</th><th rowspan="1" colspan="1">Background coloration</th><th rowspan="1" colspan="1">Dorsal color patterns</th></tr><tr><td rowspan="1" colspan="1"><italic><tp:taxon-name><tp:taxon-name-part taxon-name-part-type="genus" reg="Gloydius">G.</tp:taxon-name-part><tp:taxon-name-part taxon-name-part-type="species" reg="lipipengi">lipipengi</tp:taxon-name-part></tp:taxon-name></italic> sp. nov.</td><td rowspan="1" colspan="1">triangular</td><td rowspan="1" colspan="1">greyish brown discrete spots</td><td rowspan="1" colspan="1">inconspicuous</td><td rowspan="1" colspan="1">greyish brown</td><td rowspan="1" colspan="1">irregular large black interlaced patches</td></tr><tr><td rowspan="1" colspan="1"><italic><tp:taxon-name><tp:taxon-name-part taxon-name-part-type="genus" reg="Gloydius">G.</tp:taxon-name-part><tp:taxon-name-part taxon-name-part-type="species" reg="swild">swild</tp:taxon-name-part></tp:taxon-name></italic> sp. nov.</td><td rowspan="1" colspan="1">triangular</td><td rowspan="1" colspan="1">greyish brown discrete spots</td><td rowspan="1" colspan="1">inconspicuous</td><td rowspan="1" colspan="1">greyish brown or blueish-grey</td><td rowspan="1" colspan="1">irregular zigzag dark brown markings</td></tr><tr><td rowspan="1" colspan="1">
                        <italic><tp:taxon-name><tp:taxon-name-part taxon-name-part-type="genus" reg="Gloydius">G.</tp:taxon-name-part><tp:taxon-name-part taxon-name-part-type="species" reg="angusticeps">angusticeps</tp:taxon-name-part></tp:taxon-name></italic>
                      </td><td rowspan="1" colspan="1">triangular</td><td rowspan="1" colspan="1">greyish brown, vaporous spots</td><td rowspan="1" colspan="1">inconspicuous</td><td rowspan="1" colspan="1">greyish brown or yellowish brown</td><td rowspan="1" colspan="1">dark brown small blotches, large patcher or stripes</td></tr><tr><td rowspan="1" colspan="1">
                        <italic><tp:taxon-name><tp:taxon-name-part taxon-name-part-type="genus" reg="Gloydius">G.</tp:taxon-name-part><tp:taxon-name-part taxon-name-part-type="species" reg="himalayanus">himalayanus</tp:taxon-name-part></tp:taxon-name></italic>
                      </td><td rowspan="1" colspan="1">triangular</td><td rowspan="1" colspan="1">one triangular spot between the third and fourth supralabial</td><td rowspan="1" colspan="1">very conspicuous</td><td rowspan="1" colspan="1">reddish brown or light grey</td><td rowspan="1" colspan="1">brown, reddish brown or dark grey small blotches or large black bordered patches</td></tr><tr><td rowspan="1" colspan="1">
                        <italic><tp:taxon-name><tp:taxon-name-part taxon-name-part-type="genus" reg="Gloydius">G.</tp:taxon-name-part><tp:taxon-name-part taxon-name-part-type="species" reg="huangi">huangi</tp:taxon-name-part></tp:taxon-name></italic>
                      </td><td rowspan="1" colspan="1">rounded</td><td rowspan="1" colspan="1">yellowish brown small spots</td><td rowspan="1" colspan="1">inconspicuous</td><td rowspan="1" colspan="1">light or pale greyish yellow</td><td rowspan="1" colspan="1">regular large greyish brown patches</td></tr><tr><td rowspan="1" colspan="1">
                        <italic><tp:taxon-name><tp:taxon-name-part taxon-name-part-type="genus" reg="Gloydius">G.</tp:taxon-name-part><tp:taxon-name-part taxon-name-part-type="species" reg="liupanensis">liupanensis</tp:taxon-name-part></tp:taxon-name></italic>
                      </td><td rowspan="1" colspan="1">triangular</td><td rowspan="1" colspan="1">none</td><td rowspan="1" colspan="1">conspicuous</td><td rowspan="1" colspan="1">light reddish brown or yellowish brown</td><td rowspan="1" colspan="1">similar with <tp:taxon-name><tp:taxon-name-part taxon-name-part-type="genus" reg="Gloydius"/><tp:taxon-name-part taxon-name-part-type="species" reg="qinlingensis">qinlingensis</tp:taxon-name-part></tp:taxon-name>, with white stripe on the body side</td></tr><tr><td rowspan="1" colspan="1">
                        <italic><tp:taxon-name><tp:taxon-name-part taxon-name-part-type="genus" reg="Gloydius">G.</tp:taxon-name-part><tp:taxon-name-part taxon-name-part-type="species" reg="monticola">monticola</tp:taxon-name-part></tp:taxon-name></italic>
                      </td><td rowspan="1" colspan="1">rounded</td><td rowspan="1" colspan="1">whitish borders of the labials along the mouth line</td><td rowspan="1" colspan="1">inconspicuous</td><td rowspan="1" colspan="1">greyish brown, greenish brown or reddish brown</td><td rowspan="1" colspan="1">dark grey or dark brown blotches or zigzag stripes</td></tr><tr><td rowspan="1" colspan="1">
                        <italic><tp:taxon-name><tp:taxon-name-part taxon-name-part-type="genus" reg="Gloydius">G.</tp:taxon-name-part><tp:taxon-name-part taxon-name-part-type="species" reg="qinlingensis">qinlingensis</tp:taxon-name-part></tp:taxon-name></italic>
                      </td><td rowspan="1" colspan="1">triangular</td><td rowspan="1" colspan="1">none</td><td rowspan="1" colspan="1">conspicuous</td><td rowspan="1" colspan="1">light reddish brown or yellowish brown</td><td rowspan="1" colspan="1">two columns of irregular yellowish brown or dark brown</td></tr><tr><td rowspan="1" colspan="1">
                        <italic><tp:taxon-name><tp:taxon-name-part taxon-name-part-type="genus" reg="Gloydius">G.</tp:taxon-name-part><tp:taxon-name-part taxon-name-part-type="species" reg="rubromaculatus">rubromaculatus</tp:taxon-name-part></tp:taxon-name></italic>
                      </td><td rowspan="1" colspan="1">rounded</td><td rowspan="1" colspan="1">irregular small black spots</td><td rowspan="1" colspan="1">inconspicuous</td><td rowspan="1" colspan="1">khaki or yellowish brown</td><td rowspan="1" colspan="1">regular large (or discrete small) scarlet or brownish yellow patches or stripes</td></tr><tr><td rowspan="1" colspan="1">
                        <italic><tp:taxon-name><tp:taxon-name-part taxon-name-part-type="genus" reg="Gloydius">G.</tp:taxon-name-part><tp:taxon-name-part taxon-name-part-type="species" reg="strauchi">strauchi</tp:taxon-name-part></tp:taxon-name></italic>
                      </td><td rowspan="1" colspan="1">rounded</td><td rowspan="1" colspan="1">large brown between the second, third and fourth or none</td><td rowspan="1" colspan="1">inconspicuous</td><td rowspan="1" colspan="1">greenish brown, yellowish brown or nut-brown</td><td rowspan="1" colspan="1">patches, transverse crossbands or four longitudinal zigzag strips</td></tr></tbody></table></table-wrap><p><italic><tp:taxon-name><tp:taxon-name-part taxon-name-part-type="genus" reg="Gloydius">Gloydius</tp:taxon-name-part><tp:taxon-name-part taxon-name-part-type="species" reg="lipipengi">lipipengi</tp:taxon-name-part></tp:taxon-name></italic> sp. nov. and <italic><tp:taxon-name><tp:taxon-name-part taxon-name-part-type="genus" reg="Gloydius">G.</tp:taxon-name-part><tp:taxon-name-part taxon-name-part-type="species" reg="swild">swild</tp:taxon-name-part></tp:taxon-name></italic> sp. nov. can be differentiated from the species in the <italic><tp:taxon-name><tp:taxon-name-part taxon-name-part-type="genus" reg="Gloydius">G.</tp:taxon-name-part><tp:taxon-name-part taxon-name-part-type="species" reg="blomhoffii">blomhoffii</tp:taxon-name-part></tp:taxon-name></italic> complex by having three palatine teeth (versus four palatine teeth), from the <italic><tp:taxon-name><tp:taxon-name-part taxon-name-part-type="genus" reg="Gloydius">G.</tp:taxon-name-part><tp:taxon-name-part taxon-name-part-type="species" reg="halys">halys</tp:taxon-name-part></tp:taxon-name></italic> complex by having 21 rows of mid-body dorsal scales (versus 22 or 23 rows). <italic><tp:taxon-name><tp:taxon-name-part taxon-name-part-type="genus" reg="Gloydius">Gloydius</tp:taxon-name-part><tp:taxon-name-part taxon-name-part-type="species" reg="lipipengi">lipipengi</tp:taxon-name-part></tp:taxon-name></italic> sp. nov. differs from other species in <italic><tp:taxon-name><tp:taxon-name-part taxon-name-part-type="genus" reg="Gloydius">G.</tp:taxon-name-part><tp:taxon-name-part taxon-name-part-type="species" reg="strauchi">strauchi</tp:taxon-name-part></tp:taxon-name></italic> complex by the third supralabial scale not touching the orbit, from <italic><tp:taxon-name><tp:taxon-name-part taxon-name-part-type="genus" reg="Gloydius">G.</tp:taxon-name-part><tp:taxon-name-part taxon-name-part-type="species" reg="strauchi">strauchi</tp:taxon-name-part></tp:taxon-name></italic>, <italic><tp:taxon-name><tp:taxon-name-part taxon-name-part-type="genus" reg="Gloydius">G.</tp:taxon-name-part><tp:taxon-name-part taxon-name-part-type="species" reg="huangi">huangi</tp:taxon-name-part></tp:taxon-name></italic>, and <italic><tp:taxon-name><tp:taxon-name-part taxon-name-part-type="genus" reg="Gloydius">G.</tp:taxon-name-part><tp:taxon-name-part taxon-name-part-type="species" reg="rubromaculatus">rubromaculatus</tp:taxon-name-part></tp:taxon-name></italic> by having large irregular black markings on the back (versus four irregular longitudinal stripes or discrete blotches in <italic><tp:taxon-name><tp:taxon-name-part taxon-name-part-type="genus" reg="Gloydius">G.</tp:taxon-name-part><tp:taxon-name-part taxon-name-part-type="species" reg="strauchi">strauchi</tp:taxon-name-part></tp:taxon-name></italic>, complete dark brown patches in <italic><tp:taxon-name><tp:taxon-name-part taxon-name-part-type="genus" reg="Gloydius">G.</tp:taxon-name-part><tp:taxon-name-part taxon-name-part-type="species" reg="huangi">huangi</tp:taxon-name-part></tp:taxon-name></italic>, and large red crossbands in <italic><tp:taxon-name><tp:taxon-name-part taxon-name-part-type="genus" reg="Gloydius">G.</tp:taxon-name-part><tp:taxon-name-part taxon-name-part-type="species" reg="rubromaculatus">rubromaculatus</tp:taxon-name-part></tp:taxon-name></italic> (<xref ref-type="bibr" rid="B22">Wang et al. 2019</xref>), from <italic><tp:taxon-name><tp:taxon-name-part taxon-name-part-type="genus" reg="Gloydius">G.</tp:taxon-name-part><tp:taxon-name-part taxon-name-part-type="species" reg="monticola">monticola</tp:taxon-name-part></tp:taxon-name></italic> by having seven supralabials (versus always six supralabials) and more subcaudal scales (46 pairs versus always fewer than 30 pairs), from <italic><tp:taxon-name><tp:taxon-name-part taxon-name-part-type="genus" reg="Gloydius">G.</tp:taxon-name-part><tp:taxon-name-part taxon-name-part-type="species" reg="qinlingensis">qinlingensis</tp:taxon-name-part></tp:taxon-name></italic> and <italic><tp:taxon-name><tp:taxon-name-part taxon-name-part-type="genus" reg="Gloydius">G.</tp:taxon-name-part><tp:taxon-name-part taxon-name-part-type="species" reg="liupanensis">liupanensis</tp:taxon-name-part></tp:taxon-name></italic> by its greyish brown body colour (versus yellowish-brown body colour) and lacking a lateral white line on each lateral side (versus possessing a lateral white line on each side). <italic><tp:taxon-name><tp:taxon-name-part taxon-name-part-type="genus" reg="Gloydius">Gloydius</tp:taxon-name-part><tp:taxon-name-part taxon-name-part-type="species" reg="lipipengi">lipipengi</tp:taxon-name-part></tp:taxon-name></italic> sp. nov. can be differentiated from <italic><tp:taxon-name><tp:taxon-name-part taxon-name-part-type="genus" reg="Gloydius">G.</tp:taxon-name-part><tp:taxon-name-part taxon-name-part-type="species" reg="himalayanus">himalayanus</tp:taxon-name-part></tp:taxon-name></italic> by possessing an indistinct canthus rostralis (versus very distinct canthus rostralis; Gloyd and Conant 1990).</p></tp:treatment-sec><tp:treatment-sec sec-type="description" id="SECID0EVEAK"><title>Description of the holotype.</title><p><named-content xmlns:xlink="http://www.w3.org/1999/xlink" content-type="dwc:institutional_code" xlink:type="simple">IVPP</named-content> OV 2720, adult male, a slender pit viper with a total length of 628.2 mm (<abbrev xmlns:xlink="http://www.w3.org/1999/xlink" xlink:title="Snout–vent length" id="ABBRID0EAFAK" xlink:type="simple">SVL</abbrev> 540.6 mm and <abbrev xmlns:xlink="http://www.w3.org/1999/xlink" xlink:title="tail length" id="ABBRID0EEFAK" xlink:type="simple">TL</abbrev> 87.6 mm), preserved in 75% ethanol with its left hemipenes partially extruded (Figs <xref ref-type="fig" rid="F1">1</xref>, <xref ref-type="fig" rid="F2">2</xref>).</p><fig id="F1" position="float" orientation="portrait"><object-id xmlns:xlink="http://www.w3.org/1999/xlink" content-type="doi" xlink:type="simple">10.3897/zookeys.1061.70420.figure1</object-id><object-id xmlns:xlink="http://www.w3.org/1999/xlink" content-type="arpha" xlink:type="simple">2D6C5FBA-D03F-54CA-A9C3-AE930855DF5E</object-id><label>Figure 1.</label><caption><p><italic><tp:taxon-name><tp:taxon-name-part taxon-name-part-type="genus" reg="Gloydius">Gloydius</tp:taxon-name-part><tp:taxon-name-part taxon-name-part-type="species" reg="lipipengi">lipipengi</tp:taxon-name-part></tp:taxon-name></italic> sp. nov. (<bold>A, B</bold><named-content xmlns:xlink="http://www.w3.org/1999/xlink" content-type="dwc:institutional_code" xlink:type="simple">IVPP</named-content> OV 2720, holotype) and <italic><tp:taxon-name><tp:taxon-name-part taxon-name-part-type="genus" reg="Gloydius">Gloydius</tp:taxon-name-part><tp:taxon-name-part taxon-name-part-type="species" reg="swild">swild</tp:taxon-name-part></tp:taxon-name></italic> sp. nov. (<bold>C</bold><named-content xmlns:xlink="http://www.w3.org/1999/xlink" content-type="dwc:institutional_code" xlink:type="simple">IVPP</named-content> OV 2725, holotype, <bold>D</bold><named-content xmlns:xlink="http://www.w3.org/1999/xlink" content-type="dwc:institutional_code" xlink:type="simple">IVPP</named-content> OV, 2726, paratype) in life, not to scale.</p></caption><graphic xmlns:xlink="http://www.w3.org/1999/xlink" xlink:href="zookeys-1061-087-g001.jpg" position="float" orientation="portrait" xlink:type="simple" id="oo_595356.jpg"><uri content-type="original_file" xlink:type="simple">https://binary.pensoft.net/fig/595356</uri></graphic></fig><fig id="F2" position="float" orientation="portrait"><object-id xmlns:xlink="http://www.w3.org/1999/xlink" content-type="doi" xlink:type="simple">10.3897/zookeys.1061.70420.figure2</object-id><object-id xmlns:xlink="http://www.w3.org/1999/xlink" content-type="arpha" xlink:type="simple">E5A8D178-00F4-53A9-B685-70FEA8FD90A2</object-id><label>Figure 2.</label><caption><p>Holotype of <italic><tp:taxon-name><tp:taxon-name-part taxon-name-part-type="genus" reg="Gloydius">Gloydius</tp:taxon-name-part><tp:taxon-name-part taxon-name-part-type="species" reg="lipipengi">lipipengi</tp:taxon-name-part></tp:taxon-name></italic> sp. nov. (<named-content xmlns:xlink="http://www.w3.org/1999/xlink" content-type="dwc:institutional_code" xlink:type="simple">IVPP</named-content> OV 2720) in preservative <bold>A</bold> dorsal view <bold>B</bold> ventral view.</p></caption><graphic xmlns:xlink="http://www.w3.org/1999/xlink" xlink:href="zookeys-1061-087-g002.jpg" position="float" orientation="portrait" xlink:type="simple" id="oo_595357.jpg"><uri content-type="original_file" xlink:type="simple">https://binary.pensoft.net/fig/595357</uri></graphic></fig><p>The head is slender and triangular shaped in dorsal view, distinct from the neck. Canthus rostralis are not distinct. The head is 25.2 mm in length, 13.2 mm in width and 8.2 mm in depth.</p><p><bold><italic>Scalation</italic>.</bold> Rostral scale slightly up-turned, visible from dorsal view; nasal divided, anterior part larger; seven supralabials on both sides: second smallest, not reaching the pit; third highest, not touching the bottom of orbit (separated by one small subocular); fourth longest, not touching the orbit; three preoculars, two postoculars, inferior one touching the top of the third supralabials, forming the bottom margin of the orbit; two rows of temporals (2+4); infralabials 10 on left side while 11 on right, first pair in contact behind the mental; second, third and fourth pairs meet on the chin shield; chin shield is rhomboidal in shape, the posterior chin shield comprises two pairs of scales, forming the mental groove (Fig. <xref ref-type="fig" rid="F3">3A–C</xref>).</p><fig id="F3" position="float" orientation="portrait"><object-id xmlns:xlink="http://www.w3.org/1999/xlink" content-type="doi" xlink:type="simple">10.3897/zookeys.1061.70420.figure3</object-id><object-id xmlns:xlink="http://www.w3.org/1999/xlink" content-type="arpha" xlink:type="simple">3A244F04-8C59-5B8B-8E28-1F5DE3D64862</object-id><label>Figure 3.</label><caption><p>Head squamation of <italic><tp:taxon-name><tp:taxon-name-part taxon-name-part-type="genus" reg="Gloydius">Gloydius</tp:taxon-name-part><tp:taxon-name-part taxon-name-part-type="species" reg="lipipengi">lipipengi</tp:taxon-name-part></tp:taxon-name></italic> sp. nov. (Holotype, <named-content xmlns:xlink="http://www.w3.org/1999/xlink" content-type="dwc:institutional_code" xlink:type="simple">IVPP</named-content> OV 2720: <bold>A</bold> lateral view <bold>B</bold> dorsal view <bold>C</bold> ventral view) and <italic><tp:taxon-name><tp:taxon-name-part taxon-name-part-type="genus" reg="Gloydius">G.</tp:taxon-name-part><tp:taxon-name-part taxon-name-part-type="species" reg="swild">swild</tp:taxon-name-part></tp:taxon-name></italic> sp. nov. (Holotype, <named-content xmlns:xlink="http://www.w3.org/1999/xlink" content-type="dwc:institutional_code" xlink:type="simple">IVPP</named-content> OV 2725: <bold>D</bold> lateral view <bold>E</bold> dorsal view <bold>F</bold> ventral view). Scale bar: 10 mm.</p></caption><graphic xmlns:xlink="http://www.w3.org/1999/xlink" xlink:href="zookeys-1061-087-g003.jpg" position="float" orientation="portrait" xlink:type="simple" id="oo_595358.jpg"><uri content-type="original_file" xlink:type="simple">https://binary.pensoft.net/fig/595358</uri></graphic></fig><p>Dorsal scales in 23-21-15 rows (reducing from 19 to 18 posteriorly at ventral 94–96), keeled except for the first scale row bordering the ventral scales; ventral scales 165 (excluding four preventral scales); anal plate single; subcaudals 46, in pairs</p><p><bold><italic>Coloration</italic>.</bold> Eye dark brown on the upper half while black on the bottom half, pupil black, vertical with light yellow margins; postorbital stripe wide, greyish brown and black bordered on the lower edge, extending from the posterior orbit to the ventral surface of the neck; supralabials and infralabials greyish brown, scattered with very small irregularly sized black blotches. One black triangular mark on the anterodorsal head, covering the caudomedial part of prefrontals. One bold black M-shaped mark on the dorsomedial head, covering the caudal part of lateral frontals, the lateral part of parietals, merged with the postorbital stripe at the largest temporal scale (but not covering the upper postorbital). The upper postorbital white while the top part of the bottom postorbital is black (covered by the postorbital stripe).</p><p>The body coloration is dark greyish brown, with two rows of irregular black annular crossbands on the mid-body, each covering 20 or more scales, separated by a gap of two row scale vertically, extending laterally to one or two dorsal scales from the ventrals. Ventral scales light grey, with two large black blotches on each side, clustered into two ventral stripes. The tip of tail is similar to the main body in coloration (Figs <xref ref-type="fig" rid="F1">1</xref>, <xref ref-type="fig" rid="F2">2</xref>).</p><p><bold><italic>Skull</italic>.</bold> The description of the skull of <italic><tp:taxon-name><tp:taxon-name-part taxon-name-part-type="genus" reg="Gloydius">G.</tp:taxon-name-part><tp:taxon-name-part taxon-name-part-type="species" reg="lipipengi">lipipengi</tp:taxon-name-part></tp:taxon-name></italic> sp. nov. is based on the 3D-reconstructed model of the holotype.</p><p><bold><italic>Snout</italic>.</bold> The premaxilla has bifurcated transverse process on each side. The anterior margin of the premaxilla is blunt. The dorsal tip of the ascending process of premaxilla is triangular in lateral view, not reaching the anterior tip of nasals. The horizontal laminae of the nasals are scutiform in dorsal view. The septomaxillae have prominent dorsolateral processes, nearly meeting the horizontal laminae of the nasals.</p><p><bold><italic><tp:taxon-name><tp:taxon-name-part taxon-name-part-type="genus" reg="Braincase">Braincase</tp:taxon-name-part></tp:taxon-name></italic>.</bold> The parietal is roughly T-shaped in dorsal view. The anterolateral part of the parietal bulges prominently laterally while the dorsoposterior part tapers medially. The postorbital processes of the parietal are prominent. The frontals are squared. The lateral margin of frontals concaved obviously on each side, forming the dorsal edge of orbit. The prefrontal has an elongate blunt lateral process, posterolaterally pointed. The lacrimal foramen perforates the medial lamina of the prefrontal. The prefrontal-frontal join surface is waved in dorsal view.</p><p>The postorbital is relatively small and cashew-shaped, the top of the postorbital does not reach the posterolateral end of frontal. The basisphenoid is spearhead in shape, narrow anteriorly and expanded laterally. The supraoccipital is longitudinally compressed, occupies almost two thirds the total width of the otic region.</p><p><bold><italic><tp:taxon-name><tp:taxon-name-part taxon-name-part-type="genus" reg="Palatomaxillary">Palatomaxillary</tp:taxon-name-part><tp:taxon-name-part taxon-name-part-type="species" reg="apparatus">apparatus</tp:taxon-name-part></tp:taxon-name></italic>.</bold> The fang is relatively short and curved, roughly the same length of the maxilla, one third the length of ectopterygoid, attached with seven or eight replacement fangs on each side. The palatine bears three teeth. The ectopterygoid is flat and widened at the anterior part. The pterygoid is slender, the dentigerous process of pterygoid is straight, bearing 12/11 teeth (left/right), occupies almost half the total width of the pterygoid, the posterior portion of pterygoid is medially expanded.</p><p><bold><italic>Suspensorium and mandible</italic>.</bold> The supratemporal is slender, has a lateral process, anterolaterally pointed, lies in front of the supratemporal-quadrate articulation. The quadrate is straight, slender, and enlarged on both ends. The mandible is slender and moderately curved. The prearticular crest of the compound bone is prominent while the surangular crest is slightly concaved. The dental bone bears 11/12 teeth (left/right); the dentary teeth are perpendicular to the dentary bone, decreasing in size at the third tooth. The posterior tip of ventral process of dentary extends farther posteriorly than the dorsal process.</p><p><bold><italic>Dentition</italic>.</bold> Palatine: 3/3, pterygoid: 12/11, dentary: 11/12.</p><p><bold><italic><tp:taxon-name><tp:taxon-name-part taxon-name-part-type="genus" reg="Hemipenes">Hemipenes</tp:taxon-name-part></tp:taxon-name></italic>.</bold> The hemipenes of <italic><tp:taxon-name><tp:taxon-name-part taxon-name-part-type="genus" reg="Gloydius">G.</tp:taxon-name-part><tp:taxon-name-part taxon-name-part-type="species" reg="lipipengi">lipipengi</tp:taxon-name-part></tp:taxon-name></italic> sp. nov. are generally similar to those of <italic><tp:taxon-name><tp:taxon-name-part taxon-name-part-type="genus" reg="Gloydius">G.</tp:taxon-name-part><tp:taxon-name-part taxon-name-part-type="species" reg="rubromaculatus">rubromaculatus</tp:taxon-name-part></tp:taxon-name></italic> and <italic><tp:taxon-name><tp:taxon-name-part taxon-name-part-type="genus" reg="Gloydius">G.</tp:taxon-name-part><tp:taxon-name-part taxon-name-part-type="species" reg="huangi">huangi</tp:taxon-name-part></tp:taxon-name></italic> but differ by the possession of longer and stronger spines, seven or eight subcaudals in length, and forked for two subcaudals. Small and stubby spines range from the basal to the distal side of the organ, without any conspicuously enlarged spines (versus 3–5 enlarged spines on the base in the <italic><tp:taxon-name><tp:taxon-name-part taxon-name-part-type="genus" reg="Gloydius">G.</tp:taxon-name-part><tp:taxon-name-part taxon-name-part-type="species" reg="halys">halys</tp:taxon-name-part></tp:taxon-name></italic> complex; <xref ref-type="bibr" rid="B7">Gloyd 1990</xref>). The spines gradually increase in length distally.</p></tp:treatment-sec><tp:treatment-sec sec-type="distribution" id="SECID0EFPAK"><title>Distribution and ecology.</title><p>At present, <italic><tp:taxon-name><tp:taxon-name-part taxon-name-part-type="genus" reg="Gloydius">Gloydius</tp:taxon-name-part><tp:taxon-name-part taxon-name-part-type="species" reg="lipipengi">lipipengi</tp:taxon-name-part></tp:taxon-name></italic> sp. nov. has only been reported from the type locality, Muza village, Zayu, Tibet, China (Fig. <xref ref-type="fig" rid="F6">6</xref>). The specimen was collected at 09:00 h on leaf litter in forest near the hot, dry valley on the lower reaches of the Nujiang River (Fig. <xref ref-type="fig" rid="F7">7</xref>). <italic><tp:taxon-name><tp:taxon-name-part taxon-name-part-type="genus" reg="Gloydius">Gloydius</tp:taxon-name-part><tp:taxon-name-part taxon-name-part-type="species" reg="lipipengi">lipipengi</tp:taxon-name-part></tp:taxon-name></italic> sp. nov. accepted pink mice in captivity.</p><fig id="F4" position="float" orientation="portrait"><object-id xmlns:xlink="http://www.w3.org/1999/xlink" content-type="doi" xlink:type="simple">10.3897/zookeys.1061.70420.figure4</object-id><object-id xmlns:xlink="http://www.w3.org/1999/xlink" content-type="arpha" xlink:type="simple">04E422A9-21F4-5C2C-A966-BC04799302BA</object-id><label>Figure 4.</label><caption><p>Color rendered three-dimensional model of <italic><tp:taxon-name><tp:taxon-name-part taxon-name-part-type="genus" reg="Gloydius">Gloydius</tp:taxon-name-part><tp:taxon-name-part taxon-name-part-type="species" reg="lipipengi">lipipengi</tp:taxon-name-part></tp:taxon-name></italic> sp. nov. (holotype, <named-content xmlns:xlink="http://www.w3.org/1999/xlink" content-type="dwc:institutional_code" xlink:type="simple">IVPP</named-content> OV 2720) <bold>A</bold> dorsal view <bold>B</bold> palatal view, mandibles not shown <bold>C</bold> lateral view. Abbreviations: bo, basioccipital; bs, basisphenoid; col, columella; cp, compound bone; d, dentary; ecp, ectopterygoid; exo, exoccipital; f, frontal; na, nasal; ma, maxilla; p, parietal; pcr, prearticular crest of compound bone; pfr, prefrontal; pmx, premaxilla; po, postorbital; pp, palatine process of maxilla; pro, prootic; psp, parasphenoid rostrum; pt, pterygoid; sac, surangular crest of compound bone; spm; septomaxilla; so, supraoccipital; sp, splenial; st, supratemporal; v, vomer. Conducted by Ye-Mao Hou and Jingsong Shi.</p></caption><graphic xmlns:xlink="http://www.w3.org/1999/xlink" xlink:href="zookeys-1061-087-g004.jpg" position="float" orientation="portrait" xlink:type="simple" id="oo_595359.jpg"><uri content-type="original_file" xlink:type="simple">https://binary.pensoft.net/fig/595359</uri></graphic></fig><fig id="F5" position="float" orientation="portrait"><object-id xmlns:xlink="http://www.w3.org/1999/xlink" content-type="doi" xlink:type="simple">10.3897/zookeys.1061.70420.figure5</object-id><object-id xmlns:xlink="http://www.w3.org/1999/xlink" content-type="arpha" xlink:type="simple">D985C508-5824-5EBE-80D3-DC04B6679023</object-id><label>Figure 5.</label><caption><p>Bayesian inferenced tree of the genus <italic><tp:taxon-name><tp:taxon-name-part taxon-name-part-type="genus" reg="Gloydius">Gloydius</tp:taxon-name-part></tp:taxon-name></italic>, along with some relative genus of the family <tp:taxon-name><tp:taxon-name-part taxon-name-part-type="family">Viperidae</tp:taxon-name-part></tp:taxon-name>, based on <abbrev xmlns:xlink="http://www.w3.org/1999/xlink" xlink:title="12S ribosomal RNA" id="ABBRID0EASAK" xlink:type="simple">12S</abbrev>, <abbrev xmlns:xlink="http://www.w3.org/1999/xlink" xlink:title="16S ribosomal RNA" id="ABBRID0EESAK" xlink:type="simple">16S</abbrev>, <abbrev xmlns:xlink="http://www.w3.org/1999/xlink" xlink:title="NADH dehydrogenase subunit 4" id="ABBRID0EISAK" xlink:type="simple">ND4</abbrev>, and <abbrev xmlns:xlink="http://www.w3.org/1999/xlink" xlink:title="cytochrome b" id="ABBRID0EMSAK" xlink:type="simple">cytb</abbrev> sequences, with the maximum likelihood bootstrap supports (left, regular) and Bayesian posterior probabilities (right, italic) displayed on the nodes (those &lt;50% are displayed as “-”). Holotypes are marked with asterisks.</p></caption><graphic xmlns:xlink="http://www.w3.org/1999/xlink" xlink:href="zookeys-1061-087-g005.jpg" position="float" orientation="portrait" xlink:type="simple" id="oo_595360.jpg"><uri content-type="original_file" xlink:type="simple">https://binary.pensoft.net/fig/595360</uri></graphic></fig></tp:treatment-sec><tp:treatment-sec><!--Section generated to contain objects referenced in tp:taxon-treatment.--><fig id="F6" position="float" orientation="portrait"><object-id xmlns:xlink="http://www.w3.org/1999/xlink" content-type="doi" xlink:type="simple">10.3897/zookeys.1061.70420.figure6</object-id><object-id xmlns:xlink="http://www.w3.org/1999/xlink" content-type="arpha" xlink:type="simple">CA1A1F92-AF68-5006-BE0B-89DF848CD02B</object-id><label>Figure 6.</label><caption><p>Type localities of <italic><tp:taxon-name><tp:taxon-name-part taxon-name-part-type="genus" reg="Gloydius">Gloydius</tp:taxon-name-part><tp:taxon-name-part taxon-name-part-type="species" reg="lipipengi">lipipengi</tp:taxon-name-part></tp:taxon-name></italic> sp. nov. (red triangles) and <italic><tp:taxon-name><tp:taxon-name-part taxon-name-part-type="genus" reg="Gloydius">G.</tp:taxon-name-part><tp:taxon-name-part taxon-name-part-type="species" reg="swild">swild</tp:taxon-name-part></tp:taxon-name></italic> sp. nov. (black triangles), with the collection localities of some other congeneric species.</p></caption><graphic xmlns:xlink="http://www.w3.org/1999/xlink" xlink:href="zookeys-1061-087-g006.jpg" position="float" orientation="portrait" xlink:type="simple" id="oo_596192.jpg"><uri content-type="original_file" xlink:type="simple">https://binary.pensoft.net/fig/596192</uri></graphic></fig><fig id="F7" position="float" orientation="portrait"><object-id xmlns:xlink="http://www.w3.org/1999/xlink" content-type="doi" xlink:type="simple">10.3897/zookeys.1061.70420.figure7</object-id><object-id xmlns:xlink="http://www.w3.org/1999/xlink" content-type="arpha" xlink:type="simple">3E1D5A8F-A8BC-5589-9CC6-F00F34282565</object-id><label>Figure 7.</label><caption><p>The habitat of <italic><tp:taxon-name><tp:taxon-name-part taxon-name-part-type="genus" reg="Gloydius">Gloydius</tp:taxon-name-part><tp:taxon-name-part taxon-name-part-type="species" reg="lipipengi">lipipengi</tp:taxon-name-part></tp:taxon-name></italic> sp. nov. (<bold>A</bold> Muza Village, Zaty, Tibet, type locality of <italic><tp:taxon-name><tp:taxon-name-part taxon-name-part-type="genus" reg="Gloydius">G.</tp:taxon-name-part><tp:taxon-name-part taxon-name-part-type="species" reg="lipipengi">lipipengi</tp:taxon-name-part></tp:taxon-name></italic> sp. nov. <bold>B</bold> the landscape of the Nujiang River, 15 km from the type locality) and <italic><tp:taxon-name><tp:taxon-name-part taxon-name-part-type="genus" reg="Gloydius">Gloydius</tp:taxon-name-part><tp:taxon-name-part taxon-name-part-type="species" reg="swild">swild</tp:taxon-name-part></tp:taxon-name></italic> sp. nov. (<bold>C</bold> Heishui, Sichuan) <bold>A</bold> and <bold>B</bold> Photographs by Jin-Cheng Liu.</p></caption><graphic xmlns:xlink="http://www.w3.org/1999/xlink" xlink:href="zookeys-1061-087-g007.jpg" position="float" orientation="portrait" xlink:type="simple" id="oo_595362.jpg"><uri content-type="original_file" xlink:type="simple">https://binary.pensoft.net/fig/595362</uri></graphic></fig></tp:treatment-sec><ref-list><ref id="B22"><mixed-citation xmlns:xlink="http://www.w3.org/1999/xlink" xlink:type="simple"><person-group><name name-style="western"><surname>Wang</surname><given-names>K</given-names></name><name name-style="western"><surname>Ren</surname><given-names>J</given-names></name><name name-style="western"><surname>Dong</surname><given-names>W</given-names></name><name name-style="western"><surname>Jiang</surname><given-names>K</given-names></name><name name-style="western"><surname>Shi</surname><given-names>J</given-names></name><name name-style="western"><surname>Siler</surname><given-names>CD</given-names></name><name name-style="western"><surname>Che</surname><given-names>J</given-names></name></person-group> (<year>2019</year>) <article-title>A New Species of Plateau Pit Viper (<tp:taxon-name><tp:taxon-name-part taxon-name-part-type="class">Reptilia</tp:taxon-name-part></tp:taxon-name>: <tp:taxon-name><tp:taxon-name-part taxon-name-part-type="suborder">Serpentes</tp:taxon-name-part></tp:taxon-name>: <italic><tp:taxon-name><tp:taxon-name-part taxon-name-part-type="genus">Gloydius</tp:taxon-name-part></tp:taxon-name></italic>) from the Upper Lancang (= Mekong) Valley in the Hengduan Mountain Region, Tibet, China.</article-title><source>Journal of Herpetology</source><volume>53</volume>(<issue>3</issue>): <fpage>224</fpage>–<lpage>236</lpage>. <ext-link xlink:type="simple" ext-link-type="doi" xlink:href="10.1670/18-126">https://doi.org/10.1670/18-126</ext-link></mixed-citation></ref><ref id="B7"><mixed-citation xmlns:xlink="http://www.w3.org/1999/xlink" xlink:type="simple"><person-group><name name-style="western"><surname>Gloyd</surname><given-names>HK</given-names></name></person-group> (<year>1990</year>) <source>Snakes of the Agkistrodon Complex: A Monographic Review.</source><publisher-name>Society for the Study of Amphibians and Reptiles</publisher-name>, <publisher-loc>USA</publisher-loc>, <size units="page">614 pp</size>. <ext-link xlink:type="simple" ext-link-type="doi" xlink:href="10.5358/hsj1972.14.1_23">https://doi.org/10.5358/hsj1972.14.1_23</ext-link></mixed-citation></ref></ref-list></tp:taxon-treatment>
